# Supplementary material for: A pyroptosis-related signature in colorectal cancer: exploring its prognostic value and immunological characteristics
Source: PeerJ. 2023 Dec 19;11:e16631. doi: 10.7717/peerj.16631 (PMC10740607; doi:10.7717/peerj.16631)
Supplement: Supplemental Information 5 [file peerj-11-16631-s005.r]

library(survival)
library(FanCodeV1)
library(dplyr)
library(purrr)
library(readxl)
library(ggplot2)
library(pheatmap)
source("D:\\ferroptosis\\code\\common_code.R")
setwd("F:\\pyroptosis\\TCGA_COADREAD")
work_dir <- "F:\\pyroptosis\\TCGA_COADREAD"

GTEx_exp<- my_load_tibble("F:\\TCGA_COADREAD_lnc\\ferroptosis_lnc\\GTEx_exp.csv") 
GTEx_PRG<-GTEx_exp %>% filter(sample %in% PRG)#308 cases
load("F:\\TCGA_COADREAD_lnc\\ferroptosis_lnc\\TCGA_mRNA_cancer1.RData")
TCGA_mRNA_cancer2<-TCGA_mRNA_cancer1%>% filter(gene %in% PRG)
save(TCGA_mRNA_cancer2,file="data_temp\\TCGA_mRNA_cancer2.RData")#469
load("data_temp\\TCGA_mRNA_cancer2.RData")
load("F:\\TCGA_COADREAD_lnc\\ferroptosis_lnc\\TCGA_mRNA_norm.RData")
#TCGA_mRNA_norm<-TCGA_mRNA_norm %>% mutate(ID=substring(ID,1,12))
TCGA_mRNA_norm1<-my_t_tibble(TCGA_mRNA_norm,new_name_col_1 = "gene") #41
TCGA_mRNA_norm2<-TCGA_mRNA_norm1 %>% filter(gene %in% PRG)
PRG_data1<-inner_join(TCGA_mRNA_cancer2,TCGA_mRNA_norm2,by="gene")
PRG_data<-inner_join(PRG_data1,GTEx_PRG,by=c("gene"="sample"))
colnames(PRG_data)<-substring(colnames(PRG_data),1,12)
my_save_tibble(PRG_data,file="data_temp\\PRG_data.csv")
PRG_data<-my_load_tibble("data_temp\\PRG_data.csv")
PRG_data1<-my_t_tibble(PRG_data,new_name_col_1 = "ID")
group_GTEx<-tibble(ID=PRG_data1$ID,group=c(rep("cancer",469),rep("normal",349)))
PRG_wil_data<-inner_join(group_GTEx,PRG_data1,by="ID")
PRG_wil_res<-tibble()
for (i in 3:34){
  PRG_wil<-wilcox.test(data=PRG_wil_data,PRG_wil_data[[i]]~group)
  PRG_wil_res[i-2,"gene"] <-colnames(PRG_wil_data)[i]
  PRG_wil_res[i-2,"p_value"]<-PRG_wil$p.value
  
}
save(PRG_wil_res,file="data_temp\\PRG_wil_res.RData")
load("data_temp\\steps_score_wil.RData")

library(reshape2)
library(ggpubr)
PRG_wil_data1<-melt(PRG_wil_data)
PRG_wil_data1$group<-factor(PRG_wil_data1$group,levels = c("normal","cancer"))
PRG_GTEx_plot<-ggplot(PRG_wil_data1,aes(x = variable, y = value,fill=group))+
  geom_boxplot(outlier.size = 0.3)+theme_classic()+
  stat_compare_means( aes(label = ..p.signif..),method = "wilcox.test",
                      label.y = 16,size=3)+
  xlab("Relative expression")+ylab("Pyroptosis relative genes")+
  theme(axis.text.x = element_text(angle=90,size=10))+
  scale_fill_manual(values=c("lightseagreen", "lightcoral"))
ggsave("plot\\PRG_GTEx_plot.pdf",PRG_GTEx_plot,width = 24,height = 12,units = "cm")

####------------TCGA primary data---------------------
TCGA_exp_count<-my_load_tibble("F:\\TCGA_COADREAD_lnc\\ferroptosis_lnc\\TCGA_COADREAD\\data_temp\\TCGA_exp_count.csv")
TCGA_exp_fpkm<-my_load_tibble("F:\\TCGA_COADREAD_lnc\\ferroptosis_lnc\\TCGA_COADREAD\\data_temp\\TCGA_exp_fpkm.csv")
TCGA_cli_info<-my_load_tibble("data_temp\\clinical_info.xlsx")
TCGA_cli_info1<-TCGA_cli_info %>% mutate(ID=TCGA_cli_info$case_submitter_id,
                                         age=TCGA_cli_info$age_at_index,
                                         gender=TCGA_cli_info$gender,
                                         tumor_T=TCGA_cli_info$ajcc_pathologic_t,
                                         tumor_N=TCGA_cli_info$ajcc_pathologic_n,
                                         tumor_M=TCGA_cli_info$ajcc_pathologic_m,
                                         stage=TCGA_cli_info$ajcc_pathologic_stage)
TCGA_cli_info2<-TCGA_cli_info1[,c(155:160,12)] %>% 
    mutate(ID=stringr::str_replace_all(ID,"[-]", ".")) 
TCGA_cli_info<-TCGA_cli_info2[-which(duplicated(TCGA_cli_info2$ID)),]
my_save_tibble(TCGA_cli_info,file="data_temp\\TCGA_cli_info.csv")
TCGA_cli_info<-my_load_tibble("data_temp\\TCGA_cli_info.csv")
#---fpkm to tpm------------
FPKM2TPM <- function(fpkm){
  exp(log(fpkm) - log(sum(fpkm)) + log(1e6))
}
TCGA_fpkm_tpm1<-TCGA_exp_fpkm %>% data.matrix() %>% as.data.frame()
TCGA_fpkm_tpm2<-apply(TCGA_fpkm_tpm1,2,FPKM2TPM)
TCGA_fpkm_tpm<-as_tibble(TCGA_fpkm_tpm2)%>% mutate(ID=TCGA_exp_fpkm$ID)
save(TCGA_fpkm_tpm,file="data_temp\\TCGA_fpkm_tpm.RData")
load("data_temp\\TCGA_fpkm_tpm.RData")
my_save_tibble(TCGA_fpkm_tpm,file="data_temp\\TCGA_fpkm_tpm.csv")
TCGA_fpkm_tpm<-my_load_tibble("data_temp\\TCGA_fpkm_tpm.csv")
PRG_sheet<-my_load_tibble("PRGs.xlsx")
PRG<-PRG_sheet$Genes #33 genes

###------------SNP------------------------
library(maftools)
TCGA_SNP_cli<-my_load_tibble("SNP\\clinical_SNP\\clinical_SNP1.xlsx")
cli_1<-tibble(caseID=TCGA_SNP_cli$case_id, ID=TCGA_SNP_cli$case_submitter_id,
              status=TCGA_SNP_cli$vital_status,
              sur_time=TCGA_SNP_cli$days_to_last_follow_up,ajcc_m=TCGA_SNP_cli$ajcc_pathologic_m,
              ajcc_n=TCGA_SNP_cli$ajcc_pathologic_n,ajcc_t=TCGA_SNP_cli$ajcc_pathologic_t,
              grade=TCGA_SNP_cli$ajcc_pathologic_stage)
colnames(cli_1) = c("case_id","Tumor_Sample_Barcode","vital_status","days_to_last_follow_up",
                    "ajcc_pathologic_m","ajcc_pathologic_n",
                    "ajcc_pathologic_stage","ajcc_pathologic_t")
clin1 <- cli_1[cli_1$days_to_last_follow_up!= "--",]
clin1$days_to_last_follow_up <- as.numeric(clin1$days_to_last_follow_up)
clin1 <- clin1[clin1$vital_status!= "--",]
clin1$vital_status <- ifelse(clin1$vital_status== "Alive",0,1)
SNP_cli<-unique(clin1)
my_save_tibble(SNP_cli,file="data_temp\\SNP_cli.csv")
SNP_cli<-my_load_tibble("data_temp\\SNP_cli.csv")

laml = read.maf(maf = "SNP\\SNP_maf\\SNP.maf",
                clinicalData = SNP_cli,
                isTCGA = TRUE)
save(laml,file="data_temp\\laml.RData")
load("data_temp\\laml.RData")

clindata = laml@clinical.data 
plotmafSummary(laml, rmOutlier = TRUE, dashboard = TRUE,
               titvRaw = TRUE, addStat = NULL, showBarcodes = FALSE, fs = 0.8,
               textSize = 0.8, color = NULL, titleSize = c(0.8, 0.6),
               titvColor = NULL, top = 10)
# 提取肿瘤样本中特定基因的SNP统计数据
tp53 = genesToBarcodes(laml, genes = "TP53")[[1]]
#--------------PRG mutation---------------------
oncoplot(maf=laml,top=10,fontSize = 1,draw_titv = T)
#clinicalFeatures = c("vital_status","days_to_last_follow_up"))
oncoplot(maf=laml,genes = PRG,fontSize = 1,keepGeneOrder = F,
         draw_titv = T, 
         SampleNamefontSize = 0.5,
         showTitle = TRUE,
         titleFontSize = 1.5,
         legendFontSize = 1.2,
         annotationFontSize =1)

PRG_maf<-subsetMaf(maf = laml, 
          genes = PRG)

laml_titv<-titv(maf=PRG_maf,plot = F,useSyn = T)
plotTiTv(laml_titv)

#---clinical info of SNP
Clin = getClinicalData(laml)

mafCompare(laml,laml)
#----
mafs <- mafSummary(laml)
#----the total of subsets SNP by gene-----
lamaGene = getGeneSummary(laml)
#-------------the total of subsets SNP by case-----
lamaSample = getSampleSummary(laml)
#
snpdata <- laml@data
tidydata <- snpdata[,c("Hugo_Symbol","Variant_Type",
                       "Variant_Classification","Tumor_Sample_Barcode")]
#idydata0<- tidydata[which(tidydata$Variant_Type != "Nonsense_Mutation"),
#c("Hugo_Symbol","Variant_Type","Tumor_Sample_Barcode")]#删除无义突变
tidydata1<- tidydata %>% filter(Variant_Type !="Nonsense_Mutation")

library(reshape2)
rsdata = dcast(tidydata, Hugo_Symbol~Tumor_Sample_Barcode)
rownames(rsdata) <- rsdata$Hugo_Symbol
rsdata <- rsdata[,-1]

####------------------CNV--------------
rm(list = ls())
options(stringsAsFactors = F)
options(scipen = 200)
library(TCGAbiolinks)
query <- GDCquery(project = "TCGA-COADREAD", 
                  data.category = "Copy Number Variation", 
                  data.type = "Masked Copy Number Segment")

GDCdownload(query, method = "api")#, files.per.chunk = 100)
segment_dat1 <- GDCprepare(query = query)
segment_dat2<-segment_dat1 %>% filter(substr(Sample,14,15)=="01") %>% 
  mutate(Sample=stringr::str_sub(Sample,1,16)) 
#mutate(Sample=stringr::str_replace_all(Sample,"[-]", ".")) %>%
a<- which((duplicated(segment_dat2$Start))&(duplicated(segment_dat2$Sample))&(duplicated(segment_dat2$Chromosome)))

segment_dat3 <- segment_dat %>% 
  mutate(v12=paste(Sample,Chromosome),
         v13=paste(Sample,Start),
         v14=paste(Sample,End)) %>%
  mutate(Chromosome1=stringr::str_replace_all(Chromosome,"X","30")) %>% 
  mutate(Chromosome1=as.numeric(Chromosome1)) %>% 
   distinct(v13,.keep_all = T) %>%distinct(v14,.keep_all = T) %>% 
   arrange(Sample,Chromosome1) %>% dplyr::select(-c("v13","v14","Chromosome1"))

overlap_fun <- function(i, j) {
  return (
    (segment_dat3$Start[i]<=segment_dat3$Start[j] && 
       segment_dat3$End[i]>=segment_dat3$End[j])||
      (segment_dat3$Start[i]<=segment_dat3$Start[j]&&
      segment_dat3$End[i]>=segment_dat3$Start[j])
  )
}

segment_dat3[["delete"]]<-rep(0,dim(segment_dat3)[1])
left = 0
right = 0
while(right<dim(segment_dat3)[1]){
  cat(i);cat(", ")
  left = right + 1
  right = left
  while (right<dim(segment_dat3)[1] &&
    segment_dat3$v12[right+1]==segment_dat3$v12[left]) {
    right = right+1
  }
  
  for (i in left:(right-1)) {
    for (j in (i+1):right) {
      if (overlap_fun(i,j)) {
        segment_dat3$delete[i] <- 1
      } else if (overlap_fun(j,i)) {
        segment_dat3$delete[j] <- 1
      }
    }
  }
}

length(which(segment_dat3$delete==1))
segment_data<-segment_dat3 %>% filter(delete!=1) %>% dplyr::select(c(1:6))
segment_data9<-na.omit(segment_data)

my_save_tibble(segment_data,
               file="F:\\pyroptosis\\TCGA_COADREAD\\data_temp\\segment_data.tsv")
segment_data<-my_load_tibble(file="F:\\pyroptosis\\TCGA_COAD\\data_temp\\segment_data.tsv")
segment_data_01A<-segment_data %>% filter(substr(Sample,14,16)=="01A")
segment_data_N1<-segment_data[c(1:1000),]
my_save_tibble(segment_data_01A,
               file="F:\\pyroptosis\\TCGA_COADREAD\\data_temp\\segment_data_01A.csv")

segment_dat<-select(segment_dat2,7,2:6)
my_save_tibble(segment_dat,file="F:\\pyroptosis\\TCGA_COADREAD\\data_temp\\segment_dat.csv")
segment_dat<-my_load_tibble(segment_dat,file="F:\\pyroptosis\\TCGA_COADREAD\\data_temp\\segment_dat.csv")
segment_dat_test<-segment_dat[c(1:7000),]
my_save_tibble(segment_dat_test,file="F:\\pyroptosis\\TCGA_COADREAD\\data_temp\\segment_dat_test.csv")
save(segment_dat,file="data_temp\\segment_dat.RData")
load("F:\\pyroptosis\\TCGA_COADREAD\\data_temp\\segment_dat.RData")

hg38_marker_file<-my_load_tibble("CNV\\snp6.na35.remap.hg38.subset.txt")
hg_marker_file1 <- hg38_marker_file[hg38_marker_file$freqcnv=="FALSE",]
hg_marker_file2 <- hg_marker_file1 [,c(1,2,3)]
hg_marker_file <-hg_marker_file2 %>% rename(Marker_Name =probeid)%>% 
  rename(Chrosome =chr)%>% rename(Marker_Position=pos)
hg_marker_file<-my_save_tibble(hg_marker_file,file="CNV\\hg_marker_file.txt")

#####----------Consensus Cluster------------------ 
TCGA_fpkm_tpm3<-TCGA_fpkm_tpm %>% filter(ID %in% PRG)
TCGA_fpkm_tpm4<-as.matrix(TCGA_fpkm_tpm3[,-1]) 
row.names(TCGA_fpkm_tpm4)<-TCGA_fpkm_tpm3$ID
save(TCGA_fpkm_tpm4,file="data_temp\\TCGA_fpkm_tpm4.RData")
load("data_temp\\TCGA_fpkm_tpm4.RData")
#----437 cases
TCGA_fpkm_tpm7<-my_t_tibble(TCGA_fpkm_tpm3,new_name_col_1 = "ID")
TCGA_fpkm_tpm8<-TCGA_fpkm_tpm7 %>% filter(ID %in% TCGA_fpkm_tpm6$sample)#424
TCGA_fpkm_tpm9<-as.matrix(TCGA_fpkm_tpm8[,-1]) 
row.names(TCGA_fpkm_tpm9)<-TCGA_fpkm_tpm8$ID
library(ConsensusClusterPlus) 
data_matr = sweep(TCGA_fpkm_tpm9,1, apply(TCGA_fpkm_tpm9,1,median,na.rm=T))
title<- "F:\\pyroptosis\\TCGA_COADREAD\\consensus cluster"
results_424 = ConsensusClusterPlus(data_matr,maxK=10,reps=1000,pItem=0.8,pFeature=1,
                               title=title,distance="pearson",
                             clusterAlg="km")
save(results_424,file="consensus cluster\\consensus cluster.RData")
cluster2<-results[[2]]
classID_1<-cluster2$consensusClass
classID<-tibble(ID=colnames(data_matr),group=classID_1)
save(classID,file="consensus cluster\\classID.Rdata")
my_save_tibble(classID,file="consensus cluster\\classID.csv")
load("consensus cluster\\classID.Rdata")
#--------------
icl = calcICL(results,title=title,plot="pdf")
icl[["clusterConsensus"]]


###--------differential analysis----
library(DESeq2)

groups_1<-classID %>% mutate(case_id=ID, group=as.factor(group))
groups_2<- groups_1[,-1] %>% mutate(case_id=stringr::str_replace_all(case_id,"[-]", "."))
groups<-groups_2[,c(2,1)]
save(groups,file="data_temp\\groups.RData")
load("data_temp\\groups.RData")

TCGA_exp_count1<-TCGA_exp_count %>% dplyr::select(ID,groups$case_id)
TCGA_deseq<-as.matrix(TCGA_exp_count1[,-1]) 
row.names(TCGA_deseq)<-TCGA_exp_count$ID #ID is gene

a<-groups$group
dds <- DESeqDataSetFromMatrix(TCGA_deseq,DataFrame(a), ~a)
DESeq_res <- DESeq(dds)
res <- results(DESeq_res)
DESeq_result<-res@listData


logFC <- res$log2FoldChange
names(logFC) <- row.names(res) #gene names
geneList <- sort(logFC, decreasing = T)
geneList <- -rev(geneList)
save(geneList,file="data_temp\\geneList.RData")

all_gene<-as_tibble(res@rownames)
DES_data<-as_tibble(DESeq_result)
DESeq_result1<-cbind(all_gene,DES_data)

cludif_gene2<-DESeq_result1 %>% filter(padj<0.05) %>% 
  filter(abs(log2FoldChange)>1) #489
cludif_gene2<-my_save_tibble(cludif_gene2,file="data_temp\\cludif_gene2.csv")
DEG<-my_load_tibble("data_temp\\cludif_gene2.csv")

####-----uni cox------------------------------
pvalue<-vector()
HR<-vector()
for (i in 4:491){
  uni_data <- tibble(time=as.numeric(TCGA_can_uni$OS.time),
                     status=as.numeric(TCGA_can_uni$OS),
                     x=TCGA_can_uni[[i]])
  library(survival)
  fit<-coxph(Surv(time, status) ~ x, data=uni_data) 
  summary_temp1<-summary(fit)
  pvalue[i]<-summary_temp1$coefficients[5]
  HR[i]<-summary_temp1$coefficients[2]
}
#--------
results_uni<-tibble(gene=colnames(TCGA_can_uni)[4:491],
                    HR=HR[4:491],
                    pvalue=pvalue[4:491])
result_uni <- results_uni %>% filter(pvalue<0.05) # 66 genes   k=6--12
save(result_uni,file="data_temp\\results_uni.RData")
load("data_temp\\results_uni.RData")

####-----------------lasso--------
library(glmnet)
multi_gene_sheet<-my_load_tibble("data_temp\\multi_gene.xlsx")
multi_gene<-multi_gene_sheet$gene
data_lasso1<-TCGA_can_uni %>% mutate(OS.time=as.numeric(OS.time)) %>% 
  mutate(OS=as.integer(OS)) %>% 
  mutate(OS.time=as.integer(OS.time)) %>%
  as_tibble() %>% filter(is.na(OS.time)==F)
data_lasso<-data_lasso1[,c(1:3,which(colnames(data_lasso1) %in% multi_gene))]
save(data_lasso,file="data_temp\\data_lasso.RData")
load("data_temp\\data_lasso.RData")
x<-as.matrix(dplyr::select(data_lasso,4:37))
y<-cbind(time=data_lasso$OS.time,status=data_lasso$OS)
cv.fit<-cv.glmnet(x, y, family="cox",nfolds =5) 
plot(cv.fit)
cv.fit$lambda.min
cv.fit$lambda.1se

fit<-glmnet(x, y, family="cox")
plot(fit)
coefficients<-coef(fit,s=cv.fit$lambda.min) # or: cv.fit$lambda.1se
Active.Index<-which(coefficients[,1]!=0)
Active.coefficients<-coefficients[Active.Index]
x<-x[,Active.Index]
genes_1<-colnames(x)
toString(genes_1)%>% stringr::str_replace_all(", ", "+")

fit<-coxph(formula = Surv(time=OS.time, event=OS) ~FCRL1+WNT16+
             GRIK2+ZMAT1+ZG16+DRD4+MAPK12+OR51B5+PRSS21+MAGEA3,
           data_lasso) # k=2-uni-multi-lasso--0.704
summary(fit) #10--0.698
fit3<-coxph(formula = Surv(time=OS.time, event=OS) ~FCRL1+
  WNT16+ZMAT1+DRD4+MAPK12+OR51B5+PRSS21+MAGEA3,
           data_lasso) #k=6--uni--lasso--0.63
fit_step<-step(fit3)#, direction="forward")

###---------------forest plot-----
forest_data1<-inner_join(data_score[,c(1:3,38)],TCGA_cli_info,by=c("sample"="ID"))
forest_data<-forest_data1 %>%mutate(OS.time=as.numeric(OS.time)) %>% 
  mutate(OS=as.numeric(OS))
 
forest_data[which(forest_data$tumor_T%in% c("Tis","t1")),6]<-"T1" 
forest_data[which(forest_data$tumor_T %in% c("T4a","T4b")),6]<-"T4"
forest_data[which(forest_data$tumor_N %in% c("N1a","N1b","N1c")),7]<-"N1"
forest_data[which(forest_data$tumor_N %in% c("N2a","N2b")),7]<-"N2"
forest_data[which(forest_data$tumor_M %in% c("M1a","M1b")),8]<-"M1"
#forest_data[which(forest_data$tumor_M =="'--"),8]<-"MX"
forest_data[which(forest_data$stage=="Stage IA"),9]<-"Stage I"
forest_data[which(forest_data$stage %in% c("Stage IIA","Stage IIB","Stage IIC")),9]<-"Stage II"
forest_data[which(forest_data$stage %in% c("Stage IIIA","Stage IIIB","Stage IIIC")),9]<-"Stage III"
forest_data[which(forest_data$stage %in% c("Stage IVA","Stage IVB")),9]<-"Stage IV"
forest_data$tumor_M<-factor(forest_data$tumor_M,levels = c("M0","M1","MX","'--"))
forest_data$stage <-factor(forest_data$stage,levels = c("Stage I","Stage II","Stage III","Stage IV","'--"))

save(forest_data,file="data_temp\\forest_data.RData")
load("data_temp\\forest_data.RData")
forest_data1<-forest_data%>% distinct(sample,.keep_all=T)
model <- coxph(Surv(time=OS.time, event=OS) ~ age+gender+tumor_T+tumor_N +tumor_M+stage+score,
               data=forest_data)
library(survminer)
forest_plot<-ggforest(model, data = forest_data1, 
         main = "Hazard ratio", 
         fontsize = 0.5, 
         noDigits = 2)
ggsave(file="plot\\forest_plot.pdf",forest_plot,height = 12,width=15,units = "cm")

library(survminer)
data_lasso1<-data_lasso %>% distinct(sample,.keep_all=T)
mogel_forest<-ggforest(fit, data = data_lasso1, 
                           main = "Hazard ratio", 
                           fontsize = 0.6, 
                           noDigits = 3)
ggsave(file="plot\\mogel_forest.pdf",mogel_forest,height = 10,width=15,units = "cm")
 #-------------uni for model genes
mode_sheet<-my_load_tibble("data_temp\\mode_gene_10.xlsx")
mode_gene_exp<-data_lasso1 %>% dplyr::select(1:3,mode_sheet$gene)
save(mode_gene_exp,file="data_temp\\mode_gene_exp.RData")
load("data_temp\\mode_gene_exp.RData")
pvalue<-vector()
HR<-vector()
for (i in 4:13){
  uni_data <- tibble(time=as.numeric(mode_gene_exp$OS.time),
                     status=as.numeric(mode_gene_exp$OS),
                     x=mode_gene_exp[[i]])
  library(survival)
  fit<-coxph(Surv(time, status) ~ x, data=uni_data) 
  summary_temp1<-summary(fit)
  pvalue[i]<-summary_temp1$coefficients[5]
  HR[i]<-summary_temp1$coefficients[2]
}
mode_gene_uni<-tibble(gene=colnames(mode_gene_exp)[4:13],
                    HR=HR[4:13],
                    pvalue=pvalue[4:13])
my_save_tibble(mode_gene_uni,file="data_temp\\mode_gene_uni.csv")
mode_uni_gene1<-my_load_tibble("data_temp\\mode_gene_uni.csv")
mode_uni_gene2<-mode_uni_gene1 %>% filter(pvalue<0.05)
mode_uni_gene<- mode_uni_gene2$gene
col_index<-which(colnames(mode_gene_exp) %in% mode_uni_gene)
mode_data_multi<- mode_gene_exp %>% dplyr::select(2:3,col_index)

fit<-coxph(formula = Surv(time=OS.time, event=OS) ~ .,
           mode_data_multi)
summary(fit)
#PP <- matrix(1,10,10)
modegene_RR <- matrix(0,10,10)
row.names(modegene_RR)<-colnames(mode_gene_exp[,-c(1:3)])
colnames(modegene_RR)<-colnames(mode_gene_exp[,-c(1:3)])
for (i in 4:13) {
  for (j in 4:13) {
    cor_res<-cor.test(mode_gene_exp[[i]],mode_gene_exp[[j]])
   # PP[i-3,j-3]<-cor_res$p.value
    modegene_RR[i-3,j-3]<-cor_res$estimate

  }
}
save(modegene_RR,file="data_temp\\modegene_RR.RData")
load("data_temp\\modegene_RR.RData")

library(tidyr)
modegene_RR1<-as_tibble(modegene_RR, rownames = "gene1")%>%
  gather(gene2, value, -gene1)
my_save_tibble(modegene_RR1,file="data_temp\\modegene_RR1.csv")
modegene_RR1<-my_load_tibble("data_temp\\modegene_RR.csv")
modegene_RR2<-modegene_RR1%>% distinct(value,.keep_all = TRUE) %>% 
  mutate(linetype=ifelse(value>0,1,2))
my_save_tibble(modegene_RR2,file="data_temp\\modegene_RR2.csv")

#--------
results_mode<-tibble(gene=colnames(mode_gene_exp)[4:13],
                    HR=HR[4:13],
                    pvalue=pvalue[4:13])
####----------------grouping by score-----------------
risk_score<-predict(fit)
data_score<-data_lasso
data_score<-data_score %>% mutate(score=risk_score)
median_score<-median(risk_score)
data_score <- data_score %>% mutate(group=ifelse(score>median_score,"high","low"))
my_save_tibble(data_score,file="data_temp\\data_score.csv")
data_score<-my_load_tibble("data_temp\\data_score.csv")

####---expression of PRG in risk group-------
PRG_score_data<-TCGA_tpm_all[,c(1:3,which(colnames(TCGA_tpm_all) %in% PRG))]
save(PRG_score_data,file="data_temp\\PRG_score_data.RData")
PRG_score_wil<-tibble()
for (i in 4:35){
  PRG_wil<-wilcox.test(data=PRG_score_data,PRG_score_data[[i]]~group)
  PRG_score_wil[i-3,"gene"] <-colnames(PRG_score_data)[i]
  PRG_score_wil[i-3,"p_value"]<-PRG_wil$p.value
  
}
save(PRG_score_wil,file="data_temp\\PRG_score_wil.RData")
load("data_temp\\PRG_score_wil.RData")
PRG_score_res<-PRG_score_wil %>% filter(p_value<0.05)

library(reshape2)
library(ggpubr)
PRG_score_log<-PRG_score_data %>% 
  modify_at(c(colnames(PRG_score_data[,c(-1:-3)])),function(x) log(x+0.01)) 
PRG_score1<-melt(PRG_score_log[,-2])
PRG_score_boxplot<-ggplot(PRG_score1,aes(x = variable, y = value, fill = group))+
  geom_boxplot()+theme_classic()+
  stat_compare_means( aes(label = ..p.signif..),method = "wilcox.test",
                      label.y = 8,size=3)+
  xlab("Pyroptosis related genes")+ylab("Relative expression")+
  theme(axis.text.x = element_text(angle=90,size=10))
ggsave("plot\\PRG_score_boxplot.pdf",PRG_score_boxplot,width=20,height=12,units="cm")

#---------distribution of score------------------
sort_score <- data_score %>% arrange(score) %>%
  mutate(time=OS.time/365) %>%
  mutate(status=ifelse(OS==0,"Alive","Dead"))
sort_score1<-sort_score %>% distinct(sample,.keep_all=T)
sort_score1$index<-c(1:dim(sort_score1)[1])
Plot_A<-ggplot(sort_score1,aes(x=index,y=score))+
  geom_point()+theme_classic()+
  theme(axis.title.x = element_blank())+
  theme(axis.text.x = element_blank(),axis.ticks.x =  element_blank())

Plot_B<-ggplot(sort_score1,aes(x=index,y=time))+
  geom_point(aes(color=status))+theme_classic()+
  theme(axis.title.x = element_blank())+
  theme(axis.text.x = element_blank(),axis.ticks.x =  element_blank())

library(patchwork)
Riskcore_AB<-Plot_A/Plot_B
ggsave("plot\\Riskcore_AB.pdf",Riskcore_AB,width=12,
       height=6,units="cm")
library(tidyr)
mat_d<-as.matrix(sort_score1[,4:37])
my_scale<-function(x){ return((x-mean(x))/sd(x))}
mat_d_1<-apply(mat_d, 2, as.numeric)
scale_data<-apply(mat_d_1, 2, my_scale)
scale_tibble<-as_tibble(scale_data)
scale_tibble$index<-c(1:dim(sort_score1)[1])
scale_tibble1 <- scale_tibble %>%
  gather("FCRL1", "WNT16","GRIK2","ZMAT1","ZG16","DRD4","MAPK12","OR51B5",
         "PRSS21","MAGEA3",
         key="gene",value="value") %>%
  dplyr::select("index","gene","value")
scale_tibble2 <-scale_tibble1 %>% mutate(value=ifelse(value > 2,2,value)) %>% 
  mutate(value=ifelse(value < -2,-2,value))
save(scale_tibble2,file="data_temp\\scale_tibble1.RData")
Plot_C<-ggplot(scale_tibble2,aes(x=index,y=gene,fill=value))+
  scale_fill_gradient2(low = "#20B2AA", high = "#FF3030",mid = "white")+
  geom_tile()+
  theme_classic()+
  theme(axis.title.y = element_blank())
  
Plot_riskscore<-Plot_A/Plot_B/Plot_C
ggsave("plot\\Riskcore_plot1.pdf",Plot_riskscore,width=12,height=16,units="cm")


#------volcanoPlot
x<-DESeq_result2$pvalue
DESeq_result2<-na.omit(DESeq_result1) %>% 
  mutate(log=(-log10(pvalue)))
DESeq_result2<-DESeq_result2[rev(order(DESeq_result2$log)),]
DESeq_result3<-DESeq_result2[-1,]  
DEG_plot<-my_volcanoPlot(
  logFC=DESeq_result3$log2FoldChange,
  pvalue=DESeq_result3$padj,
  logFC.cutoff = 1,
  pvalue.cutoff = 0.05,
  xlab = "Log2(Fold change)",
  ylab = "-Log10(Pvalue)",
  main = "",
  xlim = NULL,
  ylim = NULL,
  linetype = "dashed",
  genes = NULL,
  highlight_genes = NULL
)

ggsave("plot\\DEG_volplot.pdf", 
       DEG_plot,width=10,height=12,units="cm")
####-------GO-------
EC_genelist <- DEG %>% dplyr::select(c(1,3))
EC_genes <- DEG %>% dplyr::select(value,log2FoldChange) %>% as.data.frame()
TCGA_ana<-TCGA_can_uni

require(clusterProfiler)
require(org.Hs.eg.db)
org.db<-"org.Hs.eg.db"
enrichment_results<-list()
enrichment_results<-my_enrichment_DEG_2(DEG$value,"All","All")

enrichment_results[["BP"]]<- enrichGO(gene = DEG$value, OrgDb = org.db, keyType = "SYMBOL",
                                      ont = "BP", pvalueCutoff=0.05, 
                                      qvalueCutoff = 0.05, readable=F)
enrichment_results[["MF"]]<- enrichGO(gene = DEG$value, OrgDb = org.db, keyType = "SYMBOL",
                                      ont = "MF", pvalueCutoff=0.05, 
                                      qvalueCutoff = 0.05, readable=F)
enrichment_results[["CC"]]<- enrichGO(gene = DEG$value, OrgDb = org.db, keyType = "SYMBOL",
                                      ont = "CC", pvalueCutoff=0.05, 
                                      qvalueCutoff = 0.05, readable=F)
save(enrichment_results,file="data_temp\\enrichment_results.RData")
load("data_temp\\enrichment_results.RData")

#####------------------ dotplot for GO/KEGG-------------
library(enrichplot)
dotplot(enrichment_results[["BP"]],color = "p.adjust", showCategory = 10,
        title="Top10 GO-BP terms")

GO_all<- enrichGO(gene = DEG$value, OrgDb = org.db, keyType = "SYMBOL",
            ont = "ALL", pvalueCutoff=0.2, 
            qvalueCutoff = 0.2, readable=F)
GO_dotplot<-dotplot(GO_all,color = "p.adjust", showCategory = 10,
        title="Top10 GO terms of each sub-class",split="ONTOLOGY")+
  facet_grid(ONTOLOGY~.,scale="free")

KEGG_gene<-clusterProfiler::bitr(DEG$value,fromType = "SYMBOL",toType = "ENTREZID",
                      OrgDb="org.Hs.eg.db")
KEGG_res<-enrichKEGG(gene = KEGG_gene$ENTREZID,organism = "hsa",keyType = "kegg",
  pvalueCutoff = 0.2)#,pAdjustMethod = "BH")
KEGG_dotplot<-dotplot(KEGG_res,color = "p.adjust", showCategory = 10,
                      title="Top10 KEGG pathways")

ggsave("plot\\GO_dotplot.pdf", GO_dotplot,width=18,height=18,units="cm")
ggsave("plot\\KEGG_dotplot.pdf", KEGG_dotplot,width=18,height=18,units="cm")

library(GOplot)
top_index<-c(1:9)
EC_process<-list()
EC_david<-list()
lists<-prepare_gene_mapping()
#
for (ontol in c("BP","MF","CC","KEGG")){
  enrichment_result<-enrichment_results[[ontol]]
  #if (ontol=="KEGG") top_index=c(1:2) else top_index=c(1:5)

  EC_process<-enrichment_result$Description[top_index]
  
  enrichment_result_geneID<-enrichment_result$geneID
  if (ontol=="KEGG") enrichment_result_geneID<-enrichment_result_geneID %>%
    map(~(my_map_gene(.x)))
  
  EC_david<-data.frame(Category=rep(ontol,length(top_index)),
                       ID=enrichment_result$ID[top_index],
                       Term=enrichment_result$Description[top_index],
                       Genes=enrichment_result_geneID[top_index] %>% stringr::str_replace_all("/",","),
                       adj_pval=enrichment_result$p.adjust[top_index])
  
  circ <- circle_dat(EC_david, EC_genelist)
  chord <- chord_dat(data = circ, genes = EC_genes, process = EC_process)
  chord_plot<-GOChord(chord, space = 0.02, gene.order = 'logFC', gene.space = 0.25, gene.size = 5)
  ggsave(paste("F:\\pyroptosis\\TCGA_COADREAD\\plot\\chord_plot_",ontol,".pdf",sep=""),
        chord_plot,width=40,height=40,units="cm")
  
}

View(EC_david[["BP"]])
####--------------------GSVA-----------
library(GSVA)
library(limma)
library(pheatmap)
library(purrr)
original_gmt_GSVA<-read_lines("D:\\GEO\\geneset\\c2.cp.kegg.v7.1.symbols.gmt")
original_gmt_GSVA<-read_lines("D:\\GEO\\geneset\\c7.all.v7.1.symbols.gmt")
strsplit_no_name<-function(gmt.list_layer){
  as.character(unlist(strsplit(gmt.list_layer,split="\t",fixed=T)))[-2]
}
database_list_GSVA<-lapply(original_gmt_GSVA,strsplit_no_name)
#database_list_GSVA1<-list()
for (layers in 1:length(database_list_GSVA)){
  names(database_list_GSVA)[layers]<-database_list_GSVA[layers][[1]][1]
  database_list_GSVA[layers][[1]]<-database_list_GSVA[layers][[1]][-1]
}

GSVA_exp_matrix<-as.matrix(TCGA_fpkm_tpm[,-1])
rownames(GSVA_exp_matrix)<-TCGA_fpkm_tpm$ID
GSVA_score<-gsva(GSVA_exp_matrix, database_list_GSVA, 
     method="gsva", 
     kcdf="Gaussian",  abs.ranking=FALSE,
     mx.diff=T,verbose=FALSE, parallel.sz=1 )
save(GSVA_score,file="data_temp\\GSVA_score_c7.RData")
load("data_temp\\GSVA_score_c7.RData")

design <- model.matrix(~ factor(groups$group))
colnames(design) <- c("group1", "group1vs2")
fit<-lmFit(GSVA_score,design)
fit <- eBayes(fit)
allGeneSets <- topTable(fit, coef="group1vs2", number=Inf)
DEgeneSets_c7 <- topTable(fit, coef="group1vs2", number=Inf,
                       p.value=0.05, adjust="BH") #p.value namely adj.p
save(DEgeneSets_c7,file="data_temp\\DEgeneSets_c7.RData")
load("data_temp\\DEgeneSets_c7.RData")

#res <- decideTests(fit, p.value=0.05)
#summary(res)
###----------------pheatmap
DE_c2<-row.names(DEgeneSets_c2)
group_h<-classID[order(classID$group),] 
GSVA_score1<-as_tibble(GSVA_score)
row_name<-tibble(pathway=row.names(GSVA_score))
GSVA_score2<-cbind(row_name,GSVA_score1)
GSVA_score_c2<-GSVA_score2 %>% filter(pathway %in% DE_c2)
GSVA_score3<-GSVA_score_c2%>% dplyr::select(pathway,group_h$ID)
GSVA_score4<-as.matrix(GSVA_score3[,-1])
row.names(GSVA_score4)<-GSVA_score3$pathway
annotation_col = data.frame(group_h =as.factor(group_h$group))
GSVA_c2_pheatmap<-pheatmap(GSVA_score4, annotation_col = annotation_col,
         cluster_row = FALSE, cluster_col = FALSE,
         show_colnames = F,fontsize = 5)#,show_rownames = F)
ggsave("plot\\GSVA_c2_pheatmap.pdf",GSVA_c2_pheatmap,width=20,height=20,units="cm")

####-------------------GSEA--------------
library(ontologyIndex)
obo<-get_OBO("GO\\go_basic .obo",
             propagate_relationships = c("is_a","regulates"), extract_tags = "minimal")

immune <- get_descendants(ontology=obo, roots="GO:0002376")
immune_anno_tibble <- my_get_anno_tibble(immune)


hallmark <- read.gmt("D:\\GEO\\geneset\\hallmarker.gmt")
#c6   <- read.gmt("geneset\\c6.all.v7.2.symbols.gmt")
kegg <- read.gmt("D:\\GEO\\geneset\\c2.cp.kegg.v7.1.symbols.gmt")


all_set <- c(hallmark,c6,kegg,c5bp)
#----hallmmarker----
GSEA_hallmark <- GSEA(geneList, TERM2GENE=hallmark,
                      pvalueCutoff=1, verbose=F)
GSEA_hallmark_result<-GSEA_hallmark@result[,-c(1:4)] %>% as_tibble(rownames="ont")
GSEA_hallmark_select<-GSEA_hallmark_result[c(1:3),]
selected_ont_hallmark <-c("HALLMARK_HEDGEHOG_SIGNALING",
  "HALLMARK_ALLOGRAFT_REJECTION")
my_GSEA_output(GSEA_hallmark, selected_ont_hallmark)

GSEA_kegg <- GSEA(geneList, TERM2GENE=kegg,
                      pvalueCutoff=0.3, verbose=F)
GSEA_kegg_result<-GSEA_kegg@result[,-c(1:4)] %>% as_tibble(rownames="ont")
save(GSEA_kegg_result,file="data_temp\\GSEA_kegg_result.RData")
selected_ont_kegg <-c("KEGG_ANTIGEN_PROCESSING_AND_PRESENTATION",
                      "KEGG_NATURAL_KILLER_CELL_MEDIATED_CYTOTOXICITY",
                      "KEGG_O_GLYCAN_BIOSYNTHESIS",
                      "KEGG_PROTEIN_EXPORT",
                      "KEGG_PROTEASOME",
                      "KEGG_STARCH_AND_SUCROSE_METABOLISM",
                      "KEGG_DRUG_METABOLISM_OTHER_ENZYMES" ,              
                       "KEGG_STEROID_HORMONE_BIOSYNTHESIS" ,
                      "KEGG_OXIDATIVE_PHOSPHORYLATION")
my_GSEA_output(GSEA_kegg, selected_ont_kegg)
#-----immune from Geneontology-------------
gse_go<-gseGO(geneList=geneList,ont="BP",OrgDb=org.Hs.eg.db,
              keyType = "SYMBOL",
              pvalueCutoff=1)
gse_go<-gseGO(geneList=geneList,ont="ALL",OrgDb=org.Hs.eg.db,
              keyType = "SYMBOL",
              pvalueCutoff=1)
BP_set <- gse_go@geneSets
ALL_set <- gse_go@geneSets
immune_set_ontname <- my_get_set_ontname(BP_set,immune_anno_tibble,msigDB=T)
immune_set_ontname <- my_get_set_ontname(ALL_set,immune_anno_tibble,msigDB=T)
GSEA_immune1 <- GSEA(geneList, TERM2GENE=immune_set_ontname,
                     pvalueCutoff=1,verbose=F)
GSEA_immune_result<-GSEA_immune1@result[,-c(1:4)] %>% 
  as_tibble(rownames="ont")
save(GSEA_immune_result,file="data_temp\\GSEA_immune_result.RData")
GSEA_result_select<-GSEA_immune_result[c(1:6),]
selected_ont <-c("GO_NATURAL_KILLER_CELL_ACTIVATION_INVOLVED_IN_IMMUNE_RESPONSE",
                 "GO_NEGATIVE_REGULATION_OF_LEUKOCYTE_MIGRATION",                
                 "GO_LEUKOCYTE_MEDIATED_CYTOTOXICITY",                           
                 "GO_POSITIVE_REGULATION_OF_T_CELL_MEDIATED_CYTOTOXICITY",
                 "GO_T_CELL_MEDIATED_CYTOTOXICITY",                              
                 "GO_T_CELL_MEDIATED_IMMUNITY")  #BP-6,ALL-8
my_GSEA_output(GSEA_immune1, selected_ont)
####--------------MSI----------------
MSIs_score<-my_load_tibble("MSIsensor_Score.txt")
MSIs_score1<-MSIs_score[,c(2,4)] %>% 
  mutate(Patient.ID=stringr::str_replace_all(Patient.ID,"[-]", "."))
MSIs_data<-inner_join(MSIs_score1,data_score_1,by=c("Patient.ID"="sample"))
save(MSIs_data,file="data_temp\\MSIs_data.RData")
load("data_temp\\MSIs_data.RData")
MSIs_data_log<-MSIs_data %>% mutate(log= log(MSIsensor.Score+0.001))
MSIs_wil_1<-wilcox.test(data=MSIs_data,MSIsensor.Score~group)
ggplot(MSIs_data_log,aes(group,log))+
  geom_boxplot()+geom_jitter()
library(ggbeeswarm)
library(ggpubr)
ggplot(MSIs_data_log,aes(x=group,y=log))+
  geom_beeswarm(aes(color=factor(group)),cex=2, priority = "density")+
  theme_bw()+
  theme( panel.grid = element_blank() )

ggplot(MSIs_data_log,aes(x=group,y=log,color=group))+
  geom_boxplot()+ theme_classic()+ 
  stat_compare_means(label = "p.signif", label.x = 1.5, label.y = 4.5)+#aes(label = ..p.format..) or aes(label = paste0(??p =??, ..p.format..))
  ylab("MSIsensor log(score)")#+
  theme(axis.title.x =element_text(color="black"))
####-------------TIP------------------
steps_score1<-my_load_tibble("TIP\\ssGSEA.normalized.steps_score.txt")
steps_score2<-my_t_tibble(steps_score1,new_name_col_1 = "ID") %>% 
  filter(substr(ID,14,15)=="01")
steps_score3<-steps_score2 %>% mutate(ID=substr(ID,1,12))
steps_score4<-inner_join(data_score_1,steps_score3,by=c("sample"="ID"))
index<-duplicated(steps_score4$sample)
steps_score<-steps_score4[!index,]
save(steps_score,file="data_temp\\steps_score.RData")
load("data_temp\\steps_score.RData")

library(reshape2)
library(ggpubr)
steps_score1<-melt(steps_score[,-2])
TIPcor_boxplot<-ggplot(steps_score1,aes(x = variable, y = value, fill = group))+
  geom_boxplot(outlier.size = 0.4)+theme_classic()+
  stat_compare_means( aes(label = ..p.signif..),method = "wilcox.test",
                      label.y = 6)+
  xlab("Cancer Immunity Cycle")+ylab("Anti-cancer Immunity")+
  theme(axis.text.x = element_text(angle=90,size=10))
                      #,aes(color=variable)))
ggsave(TIPcor_boxplot,file="plot\\TIPcor_boxplot.pdf",width = 12,height = 12,units = "in")  
library(ggpubr)
library(ggthemes)
TIPcor_result1<-TIPcor_result %>% arrange(-cor)
TIPcor_result2<-as.data.frame(TIPcor_result1)
TIPcor_lollipop<-ggdotchart(TIPcor_result2, x = "gene", y = "cor",
                            color = "p.value",                                # ????cyl??????ɫ
                            sorting = "ascending",  
                            rotate = TRUE,                                # ????תΪ??ֱ
                            dot.size = "cor",           
                            add = "segments",                             # ???Ӱ???
                            add.params = list(color = "#000000", size = 0.8),
                            ggtheme = theme_pander() ,                    # ?ı?????
                            ylab="correlation",
                            xlab="steps of immune cycle"
)+scale_color_gradient2(low = "red", mid = "#FF8888", high = "#66CDAA")
ggsave(TIPcor_lollipop,file="plot\\TIPcor_lollipop.pdf",width = 6,height = 6,units = "in")  


steps_score_wil<-tibble()
for (i in 4:26){
  steps_wil<-wilcox.test(data=steps_score,steps_score[[i]]~group)
  steps_score_wil[i-3,"steps"] <-colnames(steps_score)[i]
  steps_score_wil[i-3,"p_value"]<-steps_wil$p.value
  
}
save(steps_score_wil,file="data_temp\\steps_score_wil.RData")
load("data_temp\\steps_score_wil.RData")
steps_score_res<-steps_score_wil %>% filter(p_value<0.05)

TIP_cor<-tibble()
for (i in 4:length(steps_score)){
  TIPcor_res<-cor.test(steps_score$score,steps_score[[i]])
  TIP_cor[i-3,"gene"]<-colnames(steps_score[i])
  TIP_cor[i-3,"p.value"]<-TIPcor_res$p.value
  TIP_cor[i-3,"cor"]<-TIPcor_res$estimate
}
save(TIP_cor,file="data_temp\\TIP_cor.RData")
load("data_temp\\TIP_cor.RData")
TIPcor_result<-TIP_cor %>% filter(p.value<0.05)

steps_score1<-steps_score[,c(2,which((colnames(steps_score) %in% TIPcor_result$gene)))]


for (i in 2:11) {
  pvalue<-paste("p=",signif(TIPcor_result$p.value[[i-1]],3) ,sep="")
  R<-paste("R=",signif(TIPcor_result$cor[[i-1]],3),sep="")
p<-ggplot(steps_score1,aes(x=score,y=steps_score1[[i]]))+geom_point(color="#A52A2A",size=1.3)+theme_classic()+
 geom_smooth(method="lm",color="#FF6347",)+ 
  annotate("text", x = -5, y = max(steps_score1[i]), 
           label = paste(pvalue,",",R,sep = ""),
  fontface = "italic",  size =3.5)+
  ylab(names(steps_score1[i]))+
  geom_rug(color="#A52A2A")
  ggsave(p,file=paste("plot\\",names(steps_score1[i]),"_cor.pdf",sep=""),width=10,height=10,units="cm")
}

#-------------------
sGenes_Exp1<-my_load_tibble("TIP\\SignatureGenes.Expression.txt")
sGenes_Exp2<-my_t_tibble(sGenes_Exp1[,-2],new_name_col_1 = "ID") %>% 
  filter(substr(ID,14,15)=="01")%>% mutate(ID=substr(ID,1,12))
sGenes_steps<-sGenes_Exp1[,c(1,2)]
risk_group<-data_score2[,c(1,38,39)] %>% mutate(group=ifelse(group=="low",1,2))
risk_group_order<-risk_group[order(risk_group$group),]
save(risk_group_order,file="risk_group_order.RData")
load("risk_group_order.RData")

sGenes_Exp3<-inner_join(risk_group_order,sGenes_Exp2,by=c("sample"="ID"))
index<-duplicated(sGenes_Exp3$sample)
sGenes_Exp<-sGenes_Exp3[!index,]
save(sGenes_Exp,file="data_temp\\sGenes_Exp.RData")

#sGenes_Exp<- my_tibble_scale2(sGenes_Exp_data, modify=2)
sGenes_Exp_log<-sGenes_Exp%>% 
  modify_at(c(colnames(sGenes_Exp[,c(-1:-3)])),function(x) log(x+0.0001)) 
sGenes_Exp4<-my_t_tibble(sGenes_Exp_log[,c(-2,-3)],new_name_col_1 = "gene")
#sGenes_Exp5<-sGenes_Exp4 %>% dplyr::select(gene,group_h$ID)
sGenes_Exp_matrix1<-as.matrix(sGenes_Exp4[,-1]) 
row.names(sGenes_Exp_matrix1)<-sGenes_Exp4$gene
annotation_col = data.frame(group=as.factor(sGenes_Exp$group))
annotation_row = data.frame(step=as.factor(sGenes_steps$Steps))
row.names(annotation_col)<-sGenes_Exp$sample
row.names(annotation_row)<-sGenes_Exp4$gene

bk = unique(c(seq(-4,4, length=100)))
pheatmap(sGenes_Exp_matrix1, annotation_col=annotation_col,
         annotation_row=annotation_row,
         cluster_row = FALSE, cluster_col = FALSE,
         show_colnames = F,fontsize = 5,scale = "row",
         breaks = bk,
         color = colorRampPalette(c("yellow","white", "blue"))(100))
         #color = colorRampPalette(c("navy", "white", "firebrick3"))(100))

###-------------survival plot-------------
library(survminer)
#data_score_<-data_score%>%mutate(OS=ifelse(OS.time>60*30,0,OS))%>%
  #mutate(OS.time=ifelse(OS.time>60*30,60*30,OS.time))
fit_2 <- survfit(Surv(OS.time/30, OS) ~ group, data = data_score2)
survplot<-ggsurvplot(fit_2,conf.int=T,pval = T,risk.table = T,xlab="Time(month)")
ggsave("plot\\survplot.pdf", survplot,width=8.5,height=8.5,units="cm")

#for CC
surCC_data1<-inner_join(classID,TCGA_can_uni,by=c("ID"="sample"))
surCC_data<-surCC_data1%>% distinct(ID,.keep_all=T)
fit_CC <- survfit(Surv(OS.time/30, OS) ~ group, data =surCC_data)
survplot<-ggsurvplot(fit_CC,conf.int=T,pval = T,risk.table = T,xlab="Time(month)")#p=0.93
####------------------immune related--------------------

###-------------------------ICB---------------------
TCGA_tpm_all_1<- my_t_tibble(TCGA_fpkm_tpm,new_name_col_1 = "ID")
data_score_1<-data_score[,c(1,38,39)]
save(data_score_1,file="data_temp\\data_score_1.RData")
load("data_temp\\data_score_1.RData")
TCGA_tpm_all<-inner_join(data_score_1,TCGA_tpm_all_1,by=c("sample"="ID")) 
save(TCGA_tpm_all,file="data_temp\\TCGA_tpm_all.RData")
load("data_temp\\TCGA_tpm_all.RData")
ICB_sheet<-my_load_tibble("ICB_genes.xlsx")
ICB_gene<-ICB_sheet$gene
TCGA_tpm_ICB<-TCGA_tpm_all %>% dplyr::select(sample,group,score,ICB_gene)
save(TCGA_tpm_ICB,file="data_temp\\TCGA_tpm_ICB.RData")
load("data_temp\\TCGA_tpm_ICB.RData")

ICB_cor<-tibble()
for (i in 4:length(TCGA_tpm_ICB)){
  cor_res<-cor.test(TCGA_tpm_ICB$score,TCGA_tpm_ICB[[i]])
  ICB_cor[i-3,"gene"]<-colnames(TCGA_tpm_ICB[i])
  ICB_cor[i-3,"p.value"]<-cor_res$p.value
  ICB_cor[i-3,"cor"]<-cor_res$estimate
}
save(ICB_cor,file="data_temp\\ICB_cor.RData")
load("data_temp\\ICB_cor.RData")
ICB_cor1<-ICB_cor %>% filter(p.value<0.05)

load("data_temp\\TCGA_tpm_ICB.RData")
ICB_cor_data<-cor(TCGA_tpm_ICB[3:23])
library(corrplot)
corrplot(corr = ICB_cor_data,order="original",type="upper",tl.pos="full",
         tl.cex=0.5,tl.col="black",method="pie" )
corrplot(corr = ICB_cor_data,add=TRUE, type="lower", 
         order="original",diag=FALSE,tl.pos="n", cl.pos="n",
         )
#corrplot(corr = ICB_cor_data,add=TRUE, type="lower", method="number",
       # order="original",diag=FALSE,tl.pos="n", cl.pos="n", number.cex =0.5)


###-----------------TCIA-----------------
immune_proportion<-my_load_tibble("immune_proportion_TCIA.tsv")
immune_prop<-unique(immune_proportion[,c(-2,-5)])
colnames(immune_prop)<-c("ID","cell","value")
library(reshape2)
immune_TCIA<-dcast(immune_prop,ID~cell) %>% 
  mutate(ID=stringr::str_replace_all(ID,"[-]", "."))
immune_TCIA_score<-inner_join(data_score_1,immune_TCIA,by=c("sample"="ID"))
save(immune_TCIA_score,file="data_temp\\immune_TCIA_score.RData")
load("data_temp\\immune_TCIA_score.RData")

TCIA_cor<-tibble()
for (i in c(4:14)){
    cor_res<-cor.test(immune_TCIA_score$score,immune_TCIA_score[[i]])
    TCIA_cor[i-3,1] <-colnames(immune_TCIA_score)[i]
    TCIA_cor[i-3,2]<-cor_res$p.value
    TCIA_cor[i-3,3]<-cor_res$estimate
}
colnames(TCIA_cor)<-c("cell","p_value","cor")
save(TCIA_cor,file="data_temp\\TCIA_cor.RData")
load("data_temp\\TCIA_cor.RData")
TCIA_cor_res<-TCIA_cor %>% filter(p_value<0.05)


TCIA_wil<-tibble()
for (i in c(4:14)){
  wil_res<-wilcox.test(data=immune_TCIA_score,immune_TCIA_score[[i]]~group)
  TCIA_wil[i-3,1] <-colnames(immune_TCIA_score)[i]
  TCIA_wil[i-3,2]<-wil_res$p.value
}
colnames(TCIA_wil)<-c("cell","p_value")
save(TCIA_wil,file="data_temp\\TCIA_wil.RData")
load("data_temp\\TCIA_wil.RData")
TCIA_wil_res<-TCIA_wil %>% filter(p_value<0.05)

immune_TCIA_score1<-immune_TCIA_score[,c(2,which(colnames(immune_TCIA_score) %in% TCIA_cor_res$cell))]
for (i in 2:6) {
  pvalue<-paste("p=",signif(TCIA_cor_res$p_value[[i-1]],3) ,sep="")
  R<-paste("R=",signif(TIPcor_result$cor[[i-1]],3),sep="")
  p<-ggplot(immune_TCIA_score1,aes(x=score,y=immune_TCIA_score1[[i]]))+geom_point(color="#A52A2A",size=1.3)+theme_classic()+
    geom_smooth(method="lm",color="#FF6347",)+ 
    annotate("text", x = -5, y = max(immune_TCIA_score1[i]), 
             label = paste(pvalue,",",R,sep = ""),
             fontface = "italic",  size =3.5)+
    ylab(names(immune_TCIA_score1[i]))+
    geom_rug(color="#A52A2A")
  ggsave(p,file=paste("plot\\TCIA\\",names(immune_TCIA_score1[i]),"_cor.pdf",sep=""),width=10,height=10,units="cm")
}

immune_TCIA_group1<-immune_TCIA_score[,c(1,3,which(colnames(immune_TCIA_score) %in% TCIA_wil_res$cell))]
immune_TCIA_group2<-melt(immune_TCIA_group1) 
#immune_TCIA_group2$group<- factor(immune_TCIA_group2$group,levels=c("low,high"))
TCIA_boxplot<-ggplot(immune_TCIA_group2,aes(x = variable, y = value, fill = group))+
  geom_boxplot()+theme_classic()+
  stat_compare_means( aes(label = ..p.signif..),method = "wilcox.test")+
  xlab("immune cells")+ylab("TCIA score")+
  theme(axis.text.x = element_text(angle=90,size=10)) # ylim(-0.05,0.17)
ggsave(TCIA_boxplot,file="plot\\TCIA\\TCIA_boxplot.pdf",width=10,height=10,units="cm")

###---------------------------cibersort------------------------------------
source("D:\\GEO\\geneset\\CIBERSORT.R")
LM22 <-my_load_tibble("D:\\GEO\\geneset\\LM22.txt")  
#TCGA_exp_cancer<-my_t_tibble(TCGA_mRNA_cancer,new_name_col_1 = "gene")
#my_save_tibble(TCGA_exp_cancer,file="data_temp\\TCGA_exp_cancer.csv")
write.table(TCGA_fpkm_tpm,file = "data_temp\\sig_data.txt",sep="\t",row.names = F)
sig_data<-my_load_tibble("data_temp\\sig_data.txt")
ciber_results <- CIBERSORT("D:\\GEO\\geneset\\LM22.txt","data_temp\\sig_data.txt", perm = 1000, QN = F)
ciber_res<-as_tibble(ciber_results,rownames="ID")
my_save_tibble(ciber_res,file="data_temp\\ciber_res.csv")
ciber_res<-my_load_tibble("data_temp\\ciber_res.csv")

ciber_res1<-ciber_res[,c(-24:-26)]
cell_sig<-inner_join(data_score_1,ciber_res,by=c("sample"="ID"))
cor.test(cell_sig$score,cell_sig$B.cells.naive)
cor.test(cell_sig$score,cell_sig$Plasma.cells)
cor.test(cell_sig$score,cell_sig$T.cells.CD8)
cor.test(cell_sig$score,cell_sig$T.cells.follicular.helper) 

wilcox.test(data=cell_sig,`T cells CD4 memory activated`~group)#0.0515
wilcox.test(data=cell_sig,NK.cells.resting~group)
wilcox.test(data=cell_sig,Dendritic.cells.activated~group)

###-----------------xCell-----------------
xCell_TCGA1<-my_load_tibble("xCell\\xCell_tpm.txt")
xCell_TCGA2<-my_t_tibble(xCell_TCGA1,new_name_col_1 = "ID") 
xCell_TCGA3<-inner_join(data_score2[,c(1,38,39)],xCell_TCGA2,by=c("sample"="ID"))

xCell_cor<-tibble()
for (i in c(4:70)){
  cor_res<-cor.test(xCell_TCGA3$score,xCell_TCGA3[[i]])
  xCell_cor[i-3,1] <-colnames(xCell_TCGA3)[i]
  xCell_cor[i-3,2]<-cor_res$p.value
  xCell_cor[i-3,3]<-cor_res$estimate
}
colnames(xCell_cor)<-c("cell","p_value","cor")
save(xCell_cor,file="data_temp\\xCell_cor.RData")
load("data_temp\\xCell_cor.RData")
xCell_cor_res<-xCell_cor %>% filter(p_value<0.05)

xCell_wil<-tibble()
for (i in 4:70){
  xCell_wil_res<-wilcox.test(data=xCell_TCGA3,xCell_TCGA3[[i]]~group)
  xCell_wil[i-3,"cell"] <-colnames(xCell_TCGA3)[i]
  xCell_wil[i-3,"p_value"]<-xCell_wil_res$p.value
  
}
save(xCell_wil,file="data_temp\\xCell_wil.RData")
load("data_temp\\xCell_wil.RData")
xCell_wil_1<-xCell_wil %>% filter(p_value<0.05)
#ggplot(xCell_TCGA3,aes(group,`CD4+ Tcm`))+geom_violin()
xCell_pheatmap1<-inner_join(risk_group_order,xCell_TCGA3,by="sample")
xCell_pheatmap_log<-xCell_pheatmap1[,c(-3:-5)]%>% 
  modify_at(c(colnames(xCell_pheatmap1[,c(-1:-3)])),function(x) log(x+0.0001)) 
xCell_pheatmap2<-xCell_pheatmap_log[,c(1,which(colnames(xCell_pheatmap_log) %in%xCell_wil_1$cell))]
xCell_pheatmap3<-xCell_pheatmap2[-(which(duplicated(xCell_pheatmap2$sample))),]
xCell_pheatmap_matrix<-my_t_tibble(xCell_pheatmap3,new_name_col_1 = "cell")[,-1] %>% as.matrix()
save(xCell_pheatmap_matrix,file="data_temp\\xCell_pheatmap_matrix.RData")
load("data_temp\\xCell_pheatmap_matrix.RData")
mat<-xCell_pheatmap_matrix[c(1,5,7,9,11,14,28,20:22,12,3,2,6,8,10,17,18,
                             23,13,4,12,15,16,23:27,29:32),]
row.names(xCell_pheatmap_matrix)<-xCell_wil_1$cell
risk_group_uniuqe1<-xCell_pheatmap1[,c(1:3)] 
risk_group_uniuqe<-risk_group_uniuqe1[-(which(duplicated(risk_group_uniuqe1$sample))),]  
save(risk_group_uniuqe,file="data_temp\\risk_group_uniuqe.RData")
annotation_col=data.frame(group=as.factor(risk_group_uniuqe1$group.x))
row.names(annotation_col)=risk_group_uniuqe1$sample
bk = unique(c(seq(-2,2, length=100)))
 pheatmap(mat,
         cluster_rows = F,cluster_cols = F,
         show_colnames = F,scale = "row",
         breaks = bk,
         annotation_col =annotation_col,
         gaps_col =213,
         #color = colorRampPalette(c("#FF6666", "white", "#33CCCC"))(100),
         color = colorRampPalette(c("blue", "white", "yellow"))(100),
         filename = "plot\\xCell_pheatmap.png",width = 8,height=8,unit="cm")
ggsave(xCell_heatmap,filename = "plot\\xCell_pheatmap1.pdf",width=15,height=15,units="cm")

xCell_sankey_data<-xCell_TCGA3[,c(2:3,68:70)] %>% 
  mutate(ImmuneScore=ifelse(ImmuneScore>median(ImmuneScore),"high","low")) %>% 
  mutate(StromaScore=ifelse(StromaScore>median(StromaScore),"high","low")) %>% 
  mutate(MicroenvironmentScore=ifelse(MicroenvironmentScore>median(MicroenvironmentScore),"high","low"))
save(xCell_sankey_data,file="data_temp\\xCell_sankey_data.RData")
load("data_temp\\xCell_sankey_data.RData")
library(ggalluvial)
xCell_sankey_data1<-xCell_sankey_data %>% 
  mutate(ImmuneScore=as.factor(ImmuneScore)) %>% 
  mutate(StromaScore=as.factor(StromaScore)) %>% 
  mutate(MicroenvironmentScore=as.factor(MicroenvironmentScore))

       
xCell_sankey_plot<-
  ggplot(data=as.data.frame(xCell_sankey_data1),
       aes(axis1 =group,axis2 =ImmuneScore, axis3 =StromaScore,axis4 = MicroenvironmentScore)) +
  scale_x_discrete(limits = c("Group","Immune","Stroma"," Microenvironment"), expand = c(.1, .05)) +
  geom_alluvium(aes(fill = group)) +
  geom_stratum() + geom_text(stat = "stratum", infer.label = TRUE) +
    #geom_stratum() + geom_text(stat = "stratum", label.strata = TRUE) +
  theme_minimal()
ggsave("plot\\xCell_sankey_plot.pdf",xCell_sankey_plot,width=16,height=8,units="cm")

xCell_TCGA4<-xCell_TCGA3[,c(1:2,67:69)] # "ImmuneScore"(-0.01,0.42)   "StromaScore"(-0.01,0.12)  "MicroenvironmentScore"(-0.01,0.3)
xCell_TCGA5<-melt(xCell_TCGA4[c(1,2,4)])

xCell_i<-ggplot(xCell_TCGA5,aes(x =group, y =value,fill=group))+
  geom_boxplot(notch = T, outlier.shape = NA)+
  ylab("StromaScore Score")+ylim(-0.01,0.12)+
  stat_compare_means( aes(label = ..p.signif..),method = "wilcox.test",
                      label.y = 0.11,label.x = 1.5,size=5)+
  theme_classic()+
  theme(legend.position='none')+
  scale_fill_manual(values=c("lightcoral","lightseagreen"))
ggsave(xCell_i,file="plot\\xCell_s.png",width=8,heigh=12,units="cm")
ggsave(xCell_i,file="plot\\xCell_s.pdf",width=8,heigh=12,units="cm")

####-----------------drugbank---------------------
drug_target<-my_load_tibble("drugbank\\drug_target.xlsx")
drug_target_gene<-unique(drug_target$gene)
drug_target_tpm<-TCGA_fpkm_tpm %>% filter(ID %in% drug_target_gene)
drug_target_tpm_t<-my_t_tibble(drug_target_tpm,new_name_col_1 = "ID")
drug_target_data1<-inner_join(risk_group_order,drug_target_tpm_t,by=c("sample"="ID"))
drug_target_data2<-drug_target_data1[order(drug_target_data1$sample),]
ab<-which(duplicated(drug_target_data2$sample))
drug_target_data3<-drug_target_data2[-ab,]
drug_target_data<-drug_target_data3[order(drug_target_data3$group),]
save(drug_target_data,file="data_temp\\drug_target_data.RData")
load("data_temp\\drug_target_data.RData")

drug_score_wil<-tibble()
for (i in 4:74){
  drug_wil<-wilcox.test(data=drug_target_data,drug_target_data[[i]]~group)
  drug_score_wil[i-3,"gene"] <-colnames(drug_target_data)[i]
  drug_score_wil[i-3,"p_value"]<-drug_wil$p.value
  
}
save(drug_score_wil,file="data_temp\\drug_score_wil.RData")
load("data_temp\\drug_score_wil.RData")
drug_score_res<-drug_score_wil %>% filter(p_value<0.01)

drug_target1<-drug_target %>% filter(gene %in% drug_score_res$gene) 
drug_target2<-drug_target1[-which(duplicated(drug_target1$gene)),]
drug_target3<-drug_target2[,2]
drug_pheatmap_data1<-drug_target_tpm %>% filter(ID %in% drug_score_res$gene)
drug_pheatmap_data2<-drug_pheatmap_data1 %>% select(ID,drug_target_data$sample)
drug_pheatmap_data<-inner_join(drug_target3,drug_pheatmap_data2,by=c("gene"="ID"))
#drug_pheatmap_data<- my_tibble_scale2(drug_pheatmap_data2, modify=2)
drug_pheatmap_log<-drug_pheatmap_data%>% 
  modify_at(c(colnames(drug_pheatmap_data[,-1])),function(x) log(x+0.0001)) 
drug_pheatmap_matrix<-as.matrix(drug_pheatmap_data[,-1])
drug_target4<-drug_target2%>% mutate(name=paste(drug,gene,sep="$"))
rownames(drug_pheatmap_matrix)<-drug_target4$name
#annotation_col<-data.frame(data_score_1$group)
annotation_col = data.frame(group=as.factor(drug_target_data$group))
row.names(annotation_col)=drug_target_data$sample
annotation_row=data.frame(Therapy=as.factor(drug_target4$class))
row.names(annotation_row)=drug_target4$name
library(pheatmap)S
bk = unique(c(seq(-5,5, length=100)))
pheatmap(drug_pheatmap_matrix,
         annotation_col =annotation_col,annotation_row=annotation_row,
         scale = "row",
         breaks=bk,
         #color = colorRampPalette(c("yellow", "white", "blue"))(100),
         color = colorRampPalette(c("navy", "white", "firebrick3"))(100),
         cluster_rows = F,cluster_cols = F,
         gaps_col =213,gaps_row=c(9,16,26),
         show_colnames = F,
         filename = "plot\\drugbank_heatmap.pdf")

####---------------timeROC--------------
library(survivalROC)
library(survival)
library(ggplot2)
library(plotROC)
data_score2<-data_score %>% distinct(sample,.keep_all=T)
sroc <- lapply(c(12,24,36), function(t){
  stroc <- survivalROC(Stime = data_score2$OS.time/30, status =data_score2$OS, marker =data_score2$score, 
                       predict.time = t,
                       method = "KM"  ## KM????
                       # method = "NNE", span = .25 * 350^(-.2) ## NE????
  )
  data.frame(TPF = stroc[["TP"]], FPF = stroc[["FP"]], 
             c = stroc[["cut.values"]], 
             time = rep(stroc[["predict.time"]], length(stroc[["FP"]])))
})
## combine data
sroclong <- do.call(rbind, sroc)
sroclong$time<-factor(sroclong$time)
## plot ROC
pROC<-ggplot(sroclong, aes(x = FPF, y = TPF, label = c, color = time)) + 
  geom_roc(labels = FALSE, stat = "identity",n.cuts = 20) +
  style_roc()+
  #theme(legend.position = "none")+
  geom_segment(aes(x = 0, xend = 01, y = 0, yend = 1), color="grey", linetype="dashed")
timeROC_plot<-pROC+annotate("text",x = .7, y = .25, size=3.5, ## position of text
                            label = paste("AUC of 1 year =", -round(calc_auc(pROC)$AUC[1], 2))) +
  annotate("text",x = .7, y = .15,size=3.5, ## position of text
           label=paste("AUC of 2 years =", -round(calc_auc(pROC)$AUC[2], 2)))+
  annotate("text",x = .7, y = .05,size=3.5, ## position of text
           label=paste("AUC of 3 years =", -round(calc_auc(pROC)$AUC[3], 2)))+
  theme(legend.position = c(0.28,0.22))+
  ggsci::scale_color_jco(name="",labels=c("","",""))
ggsave("plot\\timeROC_plot5.pdf", timeROC_plot,width=8.5,height=8.5,units="cm")

####-----survival info-----------
load("F:\\TCGA_COADREAD_lnc\\ferroptosis_lnc\\sur_cancer.RData")
survial_cancer<-sur_cancer[,-3] %>% mutate(sample=substring(sample,1,12)) %>% 
  mutate(sample=stringr::str_replace_all(sample,"[-]", "."))
DEG<-cludif_gene2$value
TCGA_fpkm_tpm4<-TCGA_fpkm_tpm %>% filter(ID %in% DEG)
TCGA_fpkm_tpm5<-my_t_tibble(TCGA_fpkm_tpm4,new_name_col_1 = "ID")
TCGA_can_uni<-inner_join(survial_cancer,TCGA_fpkm_tpm5,by=c("sample"="ID"))
save(TCGA_can_uni,file="data_temp\\TCGA_can_uni.RData")
load("data_temp\\TCGA_can_uni.RData")
TCGA_can_uni1<-TCGA_can_uni %>% distinct(sample,.keep_all=T)
TCGA_fpkm_tpm6<-TCGA_can_uni[,c(-2,-3)]
   

####----------Nomogram-------------------------
library(rms)
fit_2<-cph(Surv(OS.time, OS) ~ FCRL1+WNT16+
             GRIK2+ZMAT1+ZG16+DRD4+MAPK12+OR51B5+PRSS21+MAGEA3,data_score,
           x=T,y=T, surv=T) 
surv <- Survival(fit_2) 
dd<-datadist(data_score)
options(datadist='dd')
surv1_DFS <- function(x)surv(1*365,lp=x)
surv2_DFS <- function(x)surv(2*365,lp=x)
surv3_DFS <- function(x)surv(3*365,lp=x)
nomogram<-plot(nomogram(fit_2,fun=list(surv1_DFS,surv2_DFS,surv3_DFS),lp= T,
                        funlabel=c('1-year Survival','2-year Survival','3-year Survival'),
                        maxscale=100,
                        fun.at=c('0.99','0.9','0.5','0.01')), xfrac=.45)
ggsave(nomogram,file="plot\\Nomogram.pdf",width=9,height = 12,units = "cm")

cal1 <- calibrate(fit_2, cmethod='KM', method="boot", u=365, m=109, B=1000)
par(mar=c(5,4,4,2),cex = 1.0)
plot(cal1,lwd=2,lty=1,
     errbar.col=c(rgb(0,118,192,maxColorValue=255)),
     xlim=c(0.7,1),ylim=c(0.7,1),
     xlab="Nomogram-Predicted Probability of 1-Year DFS",
     ylab="Actual 1-Year DFS (proportion)",
     col=c(rgb(192,98,83,maxColorValue=255)))
cal1 <- calibrate(fit_2, cmethod='KM', method="boot", u=1095, m=109, B=1000)
#par(mar=c(5,4,4,2),cex = 1.0)
plot(cal1,lwd=2,lty=1,
     errbar.col=c(rgb(0,118,192,maxColorValue=255)),
     xlim=c(0.7,1),ylim=c(0.5,1),
     xlab="Nomogram-Predicted Probability of 3-Year DFS",
     ylab="Actual 3-Year DFS (proportion)",
     col=c(rgb(192,98,83,maxColorValue=255)))

####-------------HPA
ccc<-c("FCRL1", "GRIK2", "MAPK12","OR51B5")
TCGA_ccc<-TCGA_mRNA_cancer1 %>% filter(gene %in% ccc)
GTEx_ccc<-GTEx_exp %>% filter(sample %in% ccc)
GTEx_TCGA_ccc<-inner_join(GTEx_ccc,TCGA_ccc,by=c("sample"="gene"))
GTEx_TCGA_cc<-my_t_tibble(GTEx_TCGA_ccc,new_name_col_1 = "ID")
cc_group<-tibble(ID=GTEx_TCGA_cc$ID,group=c(rep("normal",308),rep("cancer",469)))

GTEx_ccc<-TCGA_mRNA_norm1 %>% filter(gene %in% ccc)
GTEx_TCGA_ccc<-inner_join(GTEx_ccc,TCGA_ccc,by="gene")
GTEx_TCGA_cc<-my_t_tibble(GTEx_TCGA_ccc,new_name_col_1 = "ID")
cc_group<-tibble(ID=GTEx_TCGA_cc$ID,group=c(rep("normal",41),rep("cancer",469)))

GTEx_TCGA_c<-inner_join(cc_group,GTEx_TCGA_cc,by="ID")
GTEx_TCGA_c1<-melt(GTEx_TCGA_c)
GTEx_TCGA_c1$group<-factor(GTEx_TCGA_c1$group,levels = c("normal","cancer"))
GTEx_TCGAc_plot<-ggplot(GTEx_TCGA_c1,aes(x = variable, y = value,fill=group))+
  geom_boxplot(outlier.size = 0.3)+theme_classic()+
  stat_compare_means( aes(label = ..p.signif..),method = "wilcox.test",
                      label.y = 16,size=3)+
  xlab("Relative expression")+ylab("Pyroptosis relative genes")+
  theme(axis.text.x = element_text(angle=90,size=10))+
  scale_fill_manual(values=c("lightseagreen", "lightcoral"))
